# Supplementary material for: Bovine Immune Factors Underlying Tick Resistance: Integration and Future Directions
Source: Front Cell Infect Microbiol. 2017 Dec 19;7:522. doi: 10.3389/fcimb.2017.00522 (PMC5742187; doi:10.3389/fcimb.2017.00522)
Supplement: Supplementary Table 1 — Summary of studies investigating tick resistance/ susceptibility categorized according to tissue of study. [file Table1.XLSX]

## Sheet: Sheet1
Skin
Within or between breeds	Tick species (life stage if known)	References
Gene expression
Within breed comparison	R. microplus (larvae)	Wang 2007
Within breed comparison	R. microplus	Regitano 2008
Between breed comparison	R. microplus	Piper 2008
Between breed comparison	R. microplus (natural infestation)	Carvalho 2010
Within breed comparison	R. microplus (larvae)	Kongsuwan 2010
Between breed comparison	R. microplus (larvae)	Piper 2010
Within breed comparison	R. microplus (nymph and adult)	Nascimento 2011
Within breed comparison	R. microplus (larvae)	Carvalho 2014
Within and between breed comparison	R. microplus (larvae and nymph)	Franzin 2017
Between breed comparison	R. microplus (larvae) R. decoloratus (larvae)	Marima 2017
Protein
Within breed comparison	Dermacentor andersoni	Wikel 1982
Within breed comparison	R. microplus (larvae)	Kongsuwan 2010
Within breed comparison	R. microplus	Willadsen 1979
Within breed comparison	R. microplus (larvae)	Schleger 1981
Cytological studies: cell secreted and cell surface markers
Between breed comparison	R. microplus	Constantinoiu 2013
Between breed comparison	R. microplus (larvae)	Constantinoiu 2010
Within and between breed comparison	R. microplus (larvae and nymph)	Franzin 2017
Cytological studies: cell morphology
Within and between breed comparison	R. microplus (multiple life stages)	Riek 1962
Between breed comparison	R. microplus (all life stages)	Tatchell 1968
Between breed comparison	R. microplus (larvae) R. decoloratus (larvae and adult) R. appendiculatus (larvae and adult) Haemophysalis longicornis (larvae)	Moorhouse 1969
Within breed comparison	I. holocyclus (adult female)	Allen 1977
Within breed comparison	Dermacentor andersoni (adults) saliva	Wikel 1982
Within breed comparison	R. appendiculatus extracts (larvae)	Binta 1984
Within breed comparison	Amblyomma Americanum (adults)	Brown 1984
Within breed comparison	Hyalomma anatolicum anatolicum (adults)	Gill 1986
Within breed comparison	R. appendiculatus (adults)	Walker 1986
Within and between breed comparison	Amblyomma variegatum (nymphs) R. appendiculatus (nymphs)	Latif 1991
Within breed comparison	R. microplus (larvae)	Schleger 1976
Within breed comparison	R. microplus (larvae)	Schleger 1981
Within breed comparison	R. microplus (adult)	Engracia 2006
Within and between breed comparison	R. microplus (natural infestation)	Verissimo 2008
Between breed comparison	R. microplus (natural infestation)	Carvalho 2010
Between breed comparison	R. microplus (larvae)	Carvalho 2010
Between breed comparison	R. microplus (larvae)	Piper 2010
Between breed comparison	R. microplus (natural infestation)	Marufu 2014
Within and between breed comparison	R. microplus (larvae and nymph)	Franzin 2017
Blood
Within or between breeds (pure breed or cross)	Tick species	References
Gene expression
Between breed comparison	R. microplus	Piper 2009
Within breed comparison	R. microplus SGE (adult)	Brake 2012
Within breed comparison	R. microplus (larvae)	Domingues 2014
Protein
Within and between breed comparison	R. microplus (multiple life stages)	Riek 1962
Between breed comparison	Mixed	Wambura 1998
Within breed comparison	Dermacentor andersoni	Wikel 1982
Between breed comparison	R. microplus (various)	Carvalho 2008
Within breed comparison	R. microplus	Cruz 2008
Between breed comparison	R. microplus (various)	Kashino 2005
Within breed comparison	R. microplus and SGE (various)	Inokuma 1993
Within breed comparison	R. decoloratus (various)	Rechav 1991
Within breed comparison	R. microplus (adult and after tick detachment)	Piper 2017
Between breed comparison	R. microplus (various)	Piper 2009
Between breed comparison	Natural infestation - various - count R. microplus	Zhao 2013
Between breed comparison	Various	Rechav 1987
Within breed comparison	Hyalomma marginatum marginatum (adults)	Sahibi 1998
Within breed comparison	R. microplus (various)	Stear 1989
Within breed comparison	R. microplus (various)	Stear 1984
Between breed comparison	R. microplus (various)	Garcia 2017
Cytological studies: cell secreted and cell surface markers
Within breed comparison	R. microplus (adult and after tick detachment)	Piper 2017
Between breed comparison	R. microplus (various)	Piper 2009
Between breed comparison	Natural infestation - various - count R. microplus	Zhao 2013
Within breed comparison	R. microplus (SGE)	Brake 2012
Between breed comparison	Dermatocenter andersoni (adults)	Ramachandra 1995
Cytological studies: cell morphology
Within and between breed comparison	R. microplus (multiple life stages)	Riek 1962
Between breed comparison	Various	Rechav 1987
Within breed comparison	Dermatocenter andersoni (adults)	Wikel 1982
Between breed comparison	Dermatocenter andersoni (adults)	Ramachandra 1995
Within breed comparison	A. americanum (adults)	Brown 1984
Between breed comparison	Various	Rechav 1990
Within breed comparison	R. microplus (larvae)	Carvalho 2010
Cytological studies: cell morphology
Within and between breed comparison	R. microplus (multiple life stages)	Riek 1962
Within breed comparison	Dermacentor andersoni (adults)	Wikel 1982
Within breed comparison	A. Americanum (adults)	Brown 1984
Between breed comparison	Various	Rechav 1987
Between breed comparison	Dermatocenter andersoni (adults)	Ramachandra 1995
Between breed comparison	Various	Rechav 1990
Within breed comparison	R. microplus saliva	Carvalho 2010
DNA
Within or between breeds (pure breed or cross)	Tick species	References
Between breed comparison	R. microplus	Abatepaulo 2008
Within and between breed comparisons	R. microplus	Acosta-Rodriguez 2005
Between breed comparison	R. microplus	Carvalho 2011
Within breed comparison	R. microplus	Gasparin 2007
Within breed comparison	R. microplus	Machado 2010
Within breed comparison	R. microplus	Martinez 2006
Within and between breed comparisons	R. microplus	Regitano 2008
Between breed comparison	Natural infestation - various - count R. microplus	Zhao 2013
Between breed comparison	Various (field)	Maryam 2012
Not applicable	Amblyomma americanum	Untalan 2007
